# Supplementary material for: Clinicopathological features of different subtypes in adenomyosis: Focus on early lesions
Source: PLoS One. 2021 Jul 14;16(7):e0254147. doi: 10.1371/journal.pone.0254147 (PMC8279363; doi:10.1371/journal.pone.0254147)
Supplement: S1 File — (XLSX) [file pone.0254147.s001.xlsx]

## Sheet: Sheet1
age	gravidity	parity	cesarean section	D&C	BMI	dysmenorrhea	menorrhagia	infertility	OMA	SUP/DIE	intramural or sub-serosal fibroids	submucosal fibroids	Maximum length from cervix to uterine fundus	The length of the thickest wall [either]	The length of the thickest wall [sum]	The length of the thickest lesion	Anteflexed and midline/retroflexed	Hb	CA125	Combined oral contraceptives	Dienogest	Dienogest Stop	GnRH agonists	Surgery/Hormone	ATH	1,2,3,4,5	6,7,5
43	0	0	0	0	23	0	0	0	0	0	1	0	80	28	55	9	1	11.4	28	0	0	.	0	0	1	1	6
39	3	2	0	1	30	0	0	0	0	0	0	0	85	23	48	18	1	8.5	.	0	0	.	0	0	1	1	6
34	6	4	0	2	22	0	0	0	0	0	0	0	84	24	44	10	1	8.9	30	0	0	.	0	0	1	1	6
50	4	2	0	0	19	0	0	0	0	0	1	0	86	19	45	6	1	14.2	17	0	0	.	0	0	1	1	6
33	3	2	2	0	18	0	0	0	0	0	1	1	117	36	59	36	1	12.7	.	0	0	.	0	0	1	1	6
43	10	3	0	7	17	0	1	0	0	0	1	1	82	29	49	20	1	15.1	.	0	0	.	0	0	1	1	6
48	0	0	0	0	20	0	0	0	0	0	0	0	88	17	33	.	1	12.9	21	0	0	.	0	0	1	1	6
44	1	0	0	2	34	0	0	0	0	0	0	0	122	30	55	16	1	10.3	30	0	0	.	0	0	1	1	6
37	2	0	0	0	29	1	0	0	0	0	0	0	76	23	41	.	1	13.6	.	0	0	.	0	0	1	1	6
44	0	0	0	0	36	1	1	0	0	0	1	0	103	46	82	16	1	13.4	.	0	0	.	0	0	1	1	6
43	3	2	0	1	19	1	1	0	1	0	1	1	89	21	48	9	1	7.6	.	0	0	.	0	0	1	1	6
53	4	2	0	2	20	0	0	0	0	0	1	1	125	42	83	.	1	13.8	42	0	0	.	0	0	1	2	6
46	0	0	0	0	36	0	1	0	0	0	0	0	120	18	35	.	1	10.7	24	0	0	.	0	0	1	2	6
51	3	3	0	0	30	0	1	0	0	0	0	0	160	27	49	.	1	12.3	30	0	0	.	0	0	1	2	6
46	3	3	0	0	20	0	1	0	0	0	1	1	99	22	42	.	1	11.2	13	0	0	.	0	0	1	2	6
51	3	2	0	0	25	0	0	0	0	0	0	0	68	21	41	.	1	14.3	19	0	0	.	0	0	1	2	6
49	5	3	0	2	27	0	1	0	0	1	1	0	212	48	80	43	1	10.8	326	0	0	.	0	0	1	2	6
51	0	0	0	0	27	0	0	0	0	0	1	1	179	43	74	30	1	13.9	92	0	0	.	0	0	1	2	6
46	2	2	0	0	18	0	1	0	0	0	1	0	95	34	50	16	1	8.3	.	0	0	.	0	0	1	2	6
51	5	2	0	1	26	1	0	0	0	0	1	1	163	55	88	51	1	13.8	.	0	0	.	0	0	1	2	6
47	2	0	0	1	24	1	1	0	0	0	0	0	201	61	116	46	1	10.9	.	0	0	.	0	0	1	2	6
50	1	1	0	0	13	1	1	0	0	0	1	0	151	58	78	41	1	9.5	.	0	0	.	0	0	1	2	6
49	2	2	0	0	24	1	1	0	0	0	0	0	92	22	30	.	1	12.3	18	0	0	.	0	0	1	2	6
46	5	3	0	1	20	1	0	0	0	0	1	0	113	49	92	.	1	12.9	154	0	0	.	0	0	1	2	6
44	2	2	0	0	25	1	1	0	0	0	1	0	113	41	81	33	1	13.7	.	0	0	.	0	0	1	2	6
41	1	1	1	0	21	1	1	0	0	0	1	1	123	41	90	24	1	8.6	.	0	0	.	0	0	1	2	6
46	1	1	0	0	27	1	0	0	0	0	1	0	131	43	58	38	1	13.1	.	0	0	.	0	0	1	2	6
54	2	2	0	0	16	1	1	0	0	0	1	0	133	76	92	61	1	13	1706	0	0	.	0	0	1	2	6
43	7	3	0	4	27	1	1	0	0	0	0	0	108	39	62	24	1	9.6	75	0	0	.	0	0	1	2	6
45	5	2	0	1	25	1	1	0	0	0	1	0	120	63	97	20	1	11.1	11	0	0	.	0	0	1	2	6
35	4	2	0	1	19	1	1	0	0	0	0	0	139	48	71	36	1	12.6	.	0	0	.	0	0	1	2	6
45	3	3	0	0	19	1	1	0	0	1	1	0	98	48	18	43	1	9.6	.	0	0	.	0	0	1	2	6
37	6	3	0	3	16	1	0	0	0	0	0	0	80	17	42	7	1	13.5	20	0	0	.	0	0	1	2	6
53	4	3	1	0	39	1	0	0	0	0	0	0	125	57	84	45	1	13.2	439	0	0	.	0	0	1	2	6
48	2	2	0	0	28	0	0	0	1	1	0	0	77	19	48	6	1	13.9	.	0	0	.	0	0	1	3	7
46	1	1	1	0	19	0	1	0	1	1	1	1	90	18	34	.	1	9.7	22	0	0	.	0	0	1	3	7
49	1	0	0	0	21	0	0	0	0	0	1	0	84	18.4	33	.	1	14.1	13	0	0	.	0	0	1	3	7
51	3	3	0	0	20	0	0	0	0	0	1	1	85	22	37	.	1	10.1	15	0	0	.	0	0	1	3	7
50	2	2	0	0	25	0	0	0	0	0	0	0	113	17	31	.	1	10.1	43	0	0	.	0	0	1	3	7
47	0	0	0	0	18	0	0	0	1	1	1	0	79	14	25	.	1	10.8	38	0	0	.	0	0	1	3	7
48	4	3	3	0	20	0	0	0	0	0	1	0	83	17	33	.	1	13.1	41	0	0	.	0	0	1	3	7
34	1	1	0	0	22	0	0	0	0	0	0	0	98	23	49	10	1	14.8	.	0	0	.	0	0	1	3	7
45	0	0	0	0	31	0	0	0	0	0	1	1	114	21	32	.	1	6.7	125	0	0	.	0	0	1	3	7
40	0	0	0	0	20	1	1	0	1	1	1	1	104	15	25	.	1	4.6	31	0	0	.	0	0	1	3	7
51	5	3	2	0	30	1	1	0	1	1	0	0	81	23	40	14	1	15	110	0	0	.	0	0	1	3	7
44	1	1	0	0	23	1	1	0	0	0	1	1	139	14	24	4	1	6.6	.	0	0	.	0	0	1	3	7
45	3	1	0	1	19	1	1	0	0	0	1	0	94	25	56	.	1	10.5	.	0	0	.	0	0	1	3	7
50	0	0	0	0	26	1	1	0	0	0	1	0	90	18	34	.	1	15.3	13	0	0	.	0	0	1	3	7
43	4	3	0	1	27	1	1	0	1	1	0	0	74	22	47	.	1	11.1	125	0	0	.	0	0	1	3	7
47	3	1	0	0	19	1	0	1	1	1	1	0	82	19	36	.	1	12.8	31	0	0	.	0	0	1	3	7
32	2	0	0	2	24	1	1	0	0	0	0	0	127	32	53	10	1	10.8	.	0	0	.	0	0	1	3	7
46	1	1	0	0	20	1	1	0	0	0	0	0	90	37	55	21	1	13.8	.	0	0	.	0	0	1	3	7
52	2	2	0	0	19	1	0	0	0	0	1	1	94	36	65	36	1	.	.	0	0	.	0	0	1	3	7
45	0	0	0	0	22	0	0	0	1	0	1	0	86	26	50	16	1	12.5	305	0	0	.	0	0	1	4	7
37	1	1	1	0	20	0	1	0	0	0	1	0	106	48	74	14	1	11.6	22	0	0	.	0	0	1	4	7
42	0	0	0	0	24	0	0	0	1	1	0	0	99	23	36	15	1	13.1	.	0	0	.	0	0	1	4	7
52	0	0	0	0	20	0	1	0	1	1	0	0	101	34	51	27	1	14	75	0	0	.	0	0	1	4	7
43	2	2	0	0	19	0	0	0	1	1	1	0	101	14	28	11	1	10.9	54	0	0	.	0	0	1	4	7
50	2	1	1	0	29	1	0	0	0	0	1	0	127	67	76	50	1	11.2	.	0	0	.	0	0	1	4	7
41	4	3	0	0	24	1	1	0	1	1	1	0	93	25	43	20	1	10.5	.	0	0	.	0	0	1	4	7
36	3	3	0	0	24	1	0	0	1	1	1	0	144	52	70	40	1	10.1	.	0	0	.	0	0	1	4	7
45	1	1	0	0	21	1	0	0	1	1	0	0	142	66	93	53	1	9.5	.	0	0	.	0	0	1	4	7
40	1	0	0	0	31	0	1	0	0	0	0	0	90	21	39	12	1	10.6	17	0	0	.	0	0	1	5	5
43	0	0	0	0	21	0	0	0	0	0	1	0	170	63	100	63	1	13.6	268	0	0	.	0	0	1	5	5
38	3	2	0	0	19	0	1	0	0	0	1	0	123	8	15	.	1	10.8	9	0	0	.	0	0	1	5	5
52	4	2	0	1	21	0	0	0	0	0	0	0	82	40	53	40	1	13.1	19	0	0	.	0	0	1	5	5
45	2	1	1	0	20	1	1	0	0	0	0	0	127	67	41	41	1	11.8	86	0	0	.	0	0	1	5	5
39	0	0	0	0	18	1	0	0	0	0	1	0	100	25	52	.	1	12.7	50	0	0	.	0	0	1	5	5
37	2	1	0	0	31	1	1	0	0	1	0	0	92	25	62	25	1	13.9	53	0	0	.	0	0	1	5	5
58	2	2	0	0	21	0	0	0	0	1	1	0	127	55	83	.	1	11.5	.	0	0	.	0	0	1	.	.
46	1	1	0	0	14	0	0	0	1	1	0	0	98	23	40	.	1	13.1	21	0	0	.	0	0	1	.	.
43	0	0	0	0	19	0	0	0	1	1	0	0	79	15	26	.	1	12.9	56	0	0	.	0	0	1	.	.
51	1	0	0	1	21	0	0	0	0	0	0	0	92	67	76	.	1	10.8	11	0	0	.	0	0	1	.	.
47	6	1	0	3	33	0	0	0	0	0	0	0	72	25	49	.	1	13.1	8	0	0	.	0	0	1	.	.
45	4	3	0	1	18	0	1	0	0	0	0	0	78	22	36	.	1	11.7	27	0	0	.	0	0	1	.	.
47	2	2	2	0	20	0	0	0	0	0	0	0	69	19	37	.	1	13.5	9	0	0	.	0	0	1	.	.
44	0	0	0	0	23	0	1	0	0	0	0	0	125	38	76	.	1	13.2	44	0	0	.	0	0	1	.	.
53	2	2	0	0	30	0	0	0	0	0	0	0	81	22	38	.	1	13.7	11	0	0	.	0	0	1	.	.
51	2	2	0	0	20	0	0	0	0	0	1	1	150	75	109	.	1	13.1	17	0	0	.	0	0	1	.	.
45	4	1	0	1	19	0	0	0	0	0	1	1	89	21	36	.	1	10.2	114	0	0	.	0	0	1	.	.
43	6	4	0	2	22	0	0	0	0	0	0	0	77	23	47	.	1	15.2	8	0	0	.	0	0	1	.	.
48	1	0	0	0	18	0	0	0	0	0	1	0	100	31	24	.	1	11.7	58	0	0	.	0	0	1	.	.
54	4	4	0	0	25	0	0	0	0	0	1	1	88	28	56	.	1	4.3	.	0	0	.	0	0	1	.	.
50	2	2	0	1	21	1	1	0	1	1	1	1	171	47	41	.	1	10.4	50	0	0	.	0	0	1	.	.
38	3	3	0	0	18	1	1	0	0	0	1	0	24	7	13	.	1	13.5	16	0	0	.	0	0	1	.	.
47	1	0	0	1	21	1	1	0	1	0	0	0	82	17	33	.	1	11.5	.	0	0	.	0	0	1	.	.
45	2	2	0	0	29	1	1	0	0	0	1	0	116	61	82	.	1	13.5	.	0	0	.	0	0	1	.	.
40	0	0	0	0	21	1	1	1	1	1	1	0	184	24	47	.	1	11.3	44	0	0	.	0	0	1	.	.
43	2	2	0	0	19	1	1	0	0	0	1	0	147	81	88	.	1	9.6	.	0	0	.	0	0	1	.	.
48	3	3	0	0	28	1	1	0	0	0	1	0	128	43	61	.	1	10.5	37	0	0	.	0	0	1	.	.
47	3	2	0	1	23	1	1	0	0	0	1	0	106	65	44	.	1	11.8	38	0	0	.	0	0	1	.	.
49	2	2	0	0	18	1	1	0	0	0	1	0	128	99	116	.	1	11.6	17	0	0	.	0	0	1	.	.
49	2	2	0	0	20	0	0	0	0	0	0	0	94	23	52	.	2	13.9	.	0	0	.	0	0	1	1	6
48	2	2	0	0	23	1	1	0	0	0	0	0	119	30	67	26	2	11.5	.	0	0	.	0	0	1	1	6
48	2	2	0	0	28	1	1	0	0	0	1	0	145	58	90	22	2	13.4	20	0	0	.	0	0	1	1	6
44	3	1	0	0	24	1	1	0	0	0	1	1	113	51	70	.	2	11.3	.	0	0	.	0	0	1	1	6
47	4	1	0	1	28	0	1	0	0	0	0	0	99	21	51	3	2	13	.	0	0	.	0	0	1	2	6
45	5	2	0	0	17	1	0	0	0	0	1	1	113	40	58	25	2	9.6	121	0	0	.	0	0	1	2	6
45	4	1	0	3	25	1	1	0	0	0	1	0	91	32	57	.	2	15.4	38	0	0	.	0	0	1	2	6
38	2	1	0	1	18	1	1	0	0	1	1	1	86	41	66	21	2	14.1	136	0	0	.	0	0	1	2	6
48	2	2	0	0	24	1	0	0	0	0	0	1	154	75	109	41	2	9.1	165	0	0	.	0	0	1	2	6
39	2	2	2	0	20	1	1	0	0	0	1	0	74	18	31	.	2	13.6	.	0	0	.	0	0	1	2	6
50	5	3	0	2	27	1	1	0	0	0	0	0	119	50	92	48	2	12.2	114	0	0	.	0	0	1	2	6
43	2	2	0	0	20	1	0	0	0	0	0	0	96	27	60	29	2	13.5	261	0	0	.	0	0	1	2	6
48	5	3	0	2	26	1	1	0	0	0	0	0	76	27	20	17	2	16	11	0	0	.	0	0	1	2	6
42	2	2	0	0	24	1	1	0	0	0	0	0	118	31	61	26	2	7.3	23	0	0	.	0	0	1	2	6
50	2	2	0	0	17	0	0	0	0	0	1	0	120	65	92	.	2	12.3	18	0	0	.	0	0	1	3	7
49	1	1	1	0	23	1	1	0	1	1	1	0	100	35	65	.	2	12.5	5	0	0	.	0	0	1	3	7
39	2	2	0	0	19	1	0	0	1	1	1	0	125	28	39	15	2	11.7	38	0	0	.	0	0	1	3	7
47	3	3	0	0	20	1	1	0	1	1	1	0	129	24	42	.	2	10.9	38	0	0	.	0	0	1	3	7
42	2	2	0	0	17	1	1	0	0	0	1	0	107	59	70	12	2	8	39	0	0	.	0	0	1	3	7
47	2	2	0	0	16	1	0	0	0	0	0	0	89	27	39	8	2	13.8	13	0	0	.	0	0	1	3	7
40	3	2	0	1	36	1	1	0	0	0	1	0	79	29	54	.	2	8.4	24	0	0	.	0	0	1	3	7
47	1	1	1	0	25	1	1	0	1	1	0	0	106	45	62	20	2	12.7	.	0	0	.	0	0	1	3	7
49	2	1	0	1	20	0	0	0	1	1	1	1	160	74	92	27	2	12.2	212	0	0	.	0	0	1	4	7
42	2	1	0	1	17	1	0	0	1	1	0	0	114	45	71	.	2	11.7	139	0	0	.	0	0	1	4	7
40	0	0	0	0	20	1	1	0	1	1	0	0	82	31	43	24	2	11.9	16	0	0	.	0	0	1	4	7
42	3	1	0	1	24	1	1	0	0	1	1	0	120	38	55	32	2	14.8	.	0	0	.	0	0	1	4	7
43	1	1	1	0	20	1	1	0	1	1	1	1	112	29	50	22	2	11.7	.	0	0	.	0	0	1	4	7
46	2	1	0	1	26	0	0	0	0	0	1	0	151	85	144	.	2	8.5	.	0	0	.	0	0	1	5	5
39	1	1	0	0	20	1	1	0	1	1	1	0	103	18	11	31	2	11.2	16	0	0	.	0	0	1	5	5
40	4	3	0	0	23	1	1	0	0	0	1	0	97	45	21	45	2	10.9	33	0	0	.	0	0	1	5	5
50	3	3	0	0	24	1	1	0	0	0	1	1	95	26	47	.	2	13.5	.	0	0	.	0	0	1	5	5
50	2	2	0	0	22	0	1	0	0	0	1	0	128	24	48	.	2	11	.	0	0	.	0	0	1	.	.
50	5	2	0	3	21	0	1	0	0	0	0	0	79	15	31	.	2	10.9	15	0	0	.	0	0	1	.	.
35	3	2	0	0	20	0	0	0	1	1	0	0	84	18	34	.	2	12.4	9	0	0	.	0	0	1	.	.
45	0	0	0	0	18	1	0	0	0	1	0	0	79	22	36	.	2	10.6	10	0	0	.	0	0	1	.	.
49	2	0	0	1	19	1	0	0	0	0	1	0	87	27	14	.	2	10.9	20	0	0	.	0	0	1	.	.
42	0	0	0	0	20	1	1	0	0	0	1	1	61	25	38	.	2	12.3	10	0	0	.	0	0	1	.	.
42	2	2	0	0	24	1	1	0	1	1	0	0	91	20	44	.	2	13.3	18	0	0	.	0	0	1	.	.
42	1	1	1	0	21	1	1	0	1	1	1	1	150	24	37	.	2	6.1	.	0	0	.	0	0	1	.	.
30	0	0	0	0	33	0	0	0	1	1	0	0	88	11	21	.	.	7.2	.	0	0	.	0	0	1	3	7
46	1	0	0	1	22	1	0	0	0	0	0	0	69	14	30	2	1	13.4	.	1	0	.	0	1	1	1	6
46	6	2	2	1	26	1	1	0	0	0	1	0	119	46	68	.	1	11.1	11	1	0	.	0	1	1	1	6
43	0	0	0	1	17	1	0	0	0	0	0	0	89	30	48	23	1	12.4	915	0	0	.	1	1	1	1	6
36	1	1	1	0	33	1	0	0	0	0	0	0	84	32	44	22	1	9.1	.	0	1	0	1	1	1	2	6
52	2	2	0	0	21	1	1	0	0	0	1	0	114	47	73	.	1	8.8	.	1	0	.	0	1	1	2	6
43	2	0	0	1	20	1	1	1	1	1	1	1	89	28	52	.	1	10.4	.	0	0	.	1	1	1	2	6
48	3	2	0	0	26	1	1	0	0	0	1	0	50	14	26	11	1	11.9	112	0	0	.	1	1	1	2	6
45	0	0	0	0	17	1	1	0	0	0	1	0	73	21	46	.	1	13.2	10	0	0	.	1	1	1	2	6
44	2	2	0	0	23	0	1	0	0	.	1	1	120	35	51	24	1	10.6	.	1	0	.	0	1	.	2	6
37	1	0	0	1	23	1	1	.	0	.	0	0	106	34	67	24	1	.	.	0	1	1	0	1	.	2	6
42	0	0	0	0	19	1	1	.	0	.	0	0	118	42	57	32	1	.	.	0	1	1	0	1	.	2	6
41	0	0	0	0	22	1	1	.	1	.	1	0	90	42	75	32	1	.	.	0	1	1	0	1	.	2	6
41	4	3	0	1	25	1	1	.	0	0	1	1	109	47	70	37	1	.	.	0	1	1	0	1	.	2	6
36	7	1	0	6	18	1	1	.	0	0	0	0	101	42	61	40	1	.	.	1	1	1	0	1	.	2	6
38	1	0	0	1	22	1	1	.	0	0	0	0	129	64	15	62	1	.	.	0	1	1	1	1	.	2	6
37	1	1	0	0	21	1	1	.	0	0	0	0	104	38	59	26	1	.	.	0	1	1	1	1	.	2	6
53	4	2	0	2	22	1	1	.	0	0	0	0	126	64	89	55	1	.	.	0	1	1	1	1	.	2	6
48	2	0	0	1	17	1	1	0	1	.	0	0	138	63	90	60	1	9.6	69	0	1	1	1	1	.	2	6
39	2	1	0	.	23	1	0	0	0	.	1	0	98	53	76	45	1	11.6	676	0	1	1	1	1	.	2	6
40	3	2	0	1	29	1	1	1	0	0	0	0	132	55	90	41	1	10.1	.	1	0	.	0	1	.	2	6
50	5	2	0	2	23	1	1	.	0	0	1	1	146	48	64	34	1	.	.	0	0	.	1	1	.	2	6
34	3	1	1	2	20	.	.	.	0	1	0	0	56	19	33	13	1	.	.	0	1	0	0	1	.	2	6
50	6	4	0	1	25	1	1	0	0	0	1	0	107	40	62	13	1	13.6	.	0	1	0	0	1	1	3	7
45	2	0	0	2	21	1	1	0	0	0	1	0	148	18	52	.	1	13.9	.	1	0	.	0	1	1	3	7
46	1	1	0	0	29	1	1	0	0	0	1	1	120	45	73	.	1	13.7	.	0	0	.	1	1	1	3	7
38	0	0	0	0	22	1	0	1	1	1	0	0	67	14	28	9	1	.	.	0	1	0	0	1	.	3	7
48	.	.	.	.	22	1	0	.	1	1	1	1	80	25	41	6	1	.	.	1	0	.	0	1	.	3	7
37	0	0	0	0	21	1	1	.	0	0	1	1	144	78	81	36	1	.	.	0	0	.	1	1	.	3	7
52	1	1	0	0	27	1	1	0	0	1	1	0	107	27	62	21	1	11.1	25	0	0	.	1	1	1	4	7
43	0	0	0	0	22	1	1	.	1	1	0	0	100	49	66	36	1	.	.	0	1	0	0	1	.	4	7
48	2	2	2	0	21.3	1	0	0	1	.	1	0	90	27	59	21	1	11.9	.	0	1	0	0	1	.	4	7
48	0	0	0	0	21	1	1	.	1	1	1	1	132	54	67	42	1	.	.	0	1	0	0	1	.	4	7
41	2	2	0	0	18	1	1	0	1	1	1	0	113	43	71	31	1	11.7	79	0	1	0	0	1	.	4	7
44	2	2	0	0	.	1	1	0	0	.	0	0	92	46	60	38	1	13.9	18	1	1	0	0	1	.	4	7
34	0	0	0	0	20	1	1	.	1	1	0	0	101	57	74	47	1	.	.	0	1	0	1	1	.	4	7
39	0	0	0	0	34	1	1	1	1	1	1	0	165	65	82	54	1	11.7	161	1	1	0	1	1	.	4	7
34	2	1	0	0	23	1	1	0	1	.	0	0	98	57	67	47	1	.	.	1	0	.	0	1	.	4	7
47	2	2	1	0	23	1	1	0	1	.	0	0	126	53	80	49	1	13.5	59	1	0	.	1	1	.	4	7
43	1	0	0	1	25	0	0	.	0	.	0	0	155	60	90	60	1	.	.	0	1	1	1	1	.	5	5
43	1	1	0	0	23	0	0	.	0	0	1	0	102	57	71	57	1	.	.	0	0	.	1	1	.	5	5
32	3	2	0	1	18	1	0	.	1	0	0	0	96	34	48	34	1	.	.	0	1	0	0	1	.	5	5
44	3	2	0	1	.	1	0	0	1	0	0	0	108	58	72	30	1	12.9	137	0	1	0	0	1	.	5	5
46	0	0	0	0	21	1	1	.	0	0	0	0	88	33	55	33	1	.	.	0	1	0	0	1	.	5	5
42	3	2	0	0	25	1	1	.	0	0	0	0	98	32	51	32	1	.	.	0	1	0	0	1	.	5	5
39	0	0	0	0	20	1	1	1	0	.	0	0	98	47	56	40	1	10.3	.	0	1	0	1	1	.	5	5
29	1	1	0	0	24	1	1	1	0	.	0	0	182	84	103	84	1	12.3	.	0	1	1	0	1	.	5	5
47	0	0	0	0	24	1	1	.	0	.	0	0	111	67	86	67	1	10	54	1	0	.	0	1	.	5	5
46	1	1	0	0	26	1	1	.	0	0	0	0	87	33	43	16	1	.	.	1	0	.	0	1	.	5	5
40	3	2	0	0	20	1	1	.	0	0	1	1	145	54	85	54	1	.	.	0	0	.	1	1	.	5	5
37	1	1	0	0	22	1	1	.	1	1	0	0	104	53	67	53	1	.	.	1	0	.	1	1	.	5	5
48	0	0	0	0	21	1	0	0	1	1	1	0	100	37	59	.	1	11.7	147	1	0	.	1	1	1	.	.
43	1	1	0	1	20	1	0	0	0	0	1	0	69	21	41	.	2	12.7	6	1	1	1	1	1	1	1	6
45	2	2	0	0	22	1	1	0	0	0	1	1	97	26	48	.	2	13.4	.	0	0	.	1	1	1	1	6
42	2	1	0	0	24	0	0	.	0	0	1	0	99	47	65	48	2	.	.	1	0	.	0	1	.	2	6
36	3	0	0	2	22	1	1	.	0	.	0	0	81	38	53	31	2	.	.	1	1	0	0	1	.	2	6
46	2	2	2	0	23	0	1	0	0	1	1	1	124	41	82	7	2	6.5	14	1	0	.	0	1	1	3	7
45	2	2	0	0	18	0	0	.	1	0	0	0	81	29	42	12	2	.	.	0	1	0	0	1	.	3	7
40	3	2	0	0	25	0	0	.	1	.	0	0	108	23	38	14	2	.	.	1	1	0	0	1	.	3	7
35	0	0	0	0	21	0	0	.	1	1	0	0	85	26	40	11	2	.	.	1	0	.	0	1	.	3	7
45	0	0	0	0	19	1	1	.	1	1	0	0	80	36	50	14	2	.	.	0	1	0	0	1	.	3	7
36	1	1	1	0	22	1	0	1	1	1	0	0	61	34	50	15	2	8.1	76	0	1	0	0	1	.	3	7
39	0	0	0	0	19	1	1	.	1	1	0	0	80	20	35	5	2	.	.	1	0	.	0	1	.	3	7
21	0	0	0	0	19	1	1	.	1	.	0	0	74	29	38	14	2	.	.	1	0	.	0	1	.	3	7
37	0	0	0	0	20	1	0	.	1	.	1	0	146	56	112	16	2	.	.	0	0	.	1	1	.	3	7
42	0	0	0	0	22	1	1	.	0	0	1	1	86	42	67	31	2	.	.	0	1	0	0	1	.	4	7
35	0	0	0	0	22	1	0	.	1	.	0	0	78	25	36	23	2	.	.	0	1	0	0	1	.	4	7
38	0	0	0	0	30	1	1	.	1	1	0	0	106	40	65	34	2	.	.	0	1	0	0	1	.	4	7
35	2	0	0	2	19	1	1	.	0	0	1	0	84	30	46	36	2	.	.	0	1	0	0	1	.	4	7
32	1	1	0	0	20	1	1	0	1	1	0	0	126	62	76	55	2	9.4	156	0	1	0	1	1	.	4	7
43	0	0	0	0	23	1	0	.	1	1	0	0	93	40	58	27	2	.	.	0	1	0	1	1	.	4	7
34	0	0	0	0	28	1	1	0	1	1	0	0	126	66	79	68	2	12.7	659	1	1	0	1	1	.	4	7
35	0	0	0	0	20	1	1	1	1	1	0	0	107	45	64	38	2	9.4	331	1	1	0	1	1	.	4	7
39	1	1	1	0	24	1	1	1	1	0	1	0	130	53	75	42	2	14.1	.	1	1	0	1	1	.	4	7
37	1	0	0	0	20	1	0	.	1	1	0	0	94	45	48	26	2	.	.	1	0	.	0	1	.	4	7
39	.	.	.	.	.	.	.	.	.	.	1	0	136	64	67	49	2	.	.	1	0	.	0	1	.	4	7
45	3	1	1	0	24	0	0	.	0	.	1	0	152	28	55	55	2	.	.	1	0	.	0	1	.	5	5
43	2	2	0	0	19	0	1	.	0	0	0	0	144	60	85	62	2	.	.	0	0	.	1	1	.	5	5
32	0	0	0	0	23	1	0	.	1	.	0	0	95	63	70	57	2	.	.	0	1	0	0	1	.	5	5
38	1	1	1	0	20	1	0	.	0	1	0	0	91	44	13	40	2	.	.	1	1	0	0	1	.	5	5
51	4	0	0	3	23	1	1	.	0	0	0	0	110	57	94	57	2	.	.	0	1	0	1	1	.	5	5
44	1	1	0	1	20	1	1	0	1	1	1	0	76	.	.	.	2	12.5	.	0	1	0	1	1	.	5	5
45	0	0	0	0	25	1	1	.	1	0	0	0	138	46	79	46	2	.	.	0	1	1	0	1	.	5	5
44	4	4	0	0	20	1	0	0	0	.	0	0	114	40	70	36	2	10.3	82	0	1	1	1	1	.	5	5
41	0	0	0	0	23	1	1	.	0	0	0	0	135	52	68	46	2	.	.	0	1	1	1	1	.	5	5
43	1	1	1	0	26	1	1	.	1	.	1	0	112	54	70	50	2	.	.	1	0	.	0	1	.	5	5
41	4	2	0	2	22	1	1	.	0	0	1	1	107	42	73	31	2	.	.	0	0	.	1	1	.	5	5
42	1	0	0	1	30	1	0	.	0	0	0	0	98	43	59	43	2	.	.	1	0	.	1	1	.	5	5
35	2	2	0	0	21	0	0	.	0	0	1	0	111	28	51	28	.	.	.	1	1	1	0	1	.	5	5
48	1	1	0	0	22	1	1	.	1	0	1	0	109	38	68	38	.	.	.	0	1	0	0	1	.	5	5
44	2	2	2	0	22	1	0	0	0	.	1	0	100	.	54	.	.	.	.	1	1	0	1	1	.	.	.
